# Supplementary material for: A conserved phage phosphoesterase enables evasion of bacterial antiviral immunity
Source: EMBO Rep. 2025 May 29;26(14):3594–613. doi: 10.1038/s44319-025-00488-4 (PMC12287305; doi:10.1038/s44319-025-00488-4)
Supplement: Supplementary file 3 — Source data Fig. 1 [file 44319_2025_488_MOESM3_ESM.zip]

Archive with 7 entries (5 files):
- Figure 1/
- Figure 1/1B/
- Figure 1/1B/gp39.tiff
- Figure 1/1B/gp48.tiff
- Figure 1/1B/negative control.tiff
- Figure 1/1B/Number of plaques after BRED.xlsx
- Figure 1/1B/positive control.tiff
