# Supplementary material for: A conserved phage phosphoesterase enables evasion of bacterial antiviral immunity
Source: EMBO Rep. 2025 May 29;26(14):3594–613. doi: 10.1038/s44319-025-00488-4 (PMC12287305; doi:10.1038/s44319-025-00488-4)
Supplement: Supplementary file 3 — Source data Fig. 1 [file 44319_2025_488_MOESM3_ESM.zip › Figure 1/1B/Number of plaques after BRED.xlsx]

## Sheet: Sheet1
	Group 1	Group 2	Group 3
Negative control	2.88×10^6	2.82×10^6	2.62×10^6
Positive control	10	8	6
gp1	1	1	0
gp2	1	0	1
gp8	0	0	0
gp10	1	0	1
gp11	1	1	2
gp12	0	0	0
gp13	1	0	0
gp14	0	0	0
gp16	0	1	1
gp18	0	2	1
gp19	0	0	0
gp20	1	1	0
gp21	1	2	1
gp22	0	0	0
gp23	0	0	0
gp24	1	1	0
gp25	0	1	1
gp26	0	0	1
gp27	0	0	0
gp28	0	2	1
gp29	0	1	0
gp30	1	1	0
gp34	0	0	0
gp35	0	0	0
gp39	0	0	1
gp43	0	1	0
gp45	1	2	2
gp47	0	1	0
gp49	1	0	0
gp50	0	1	0
gp51-52	0	2	0
gp58	0	0	0
gp62	0	0	0
gp73	1	0	0
gp78	0	1	2
gp79	1	0	1
