# Supplementary material for: A conserved phage phosphoesterase enables evasion of bacterial antiviral immunity
Source: EMBO Rep. 2025 May 29;26(14):3594–613. doi: 10.1038/s44319-025-00488-4 (PMC12287305; doi:10.1038/s44319-025-00488-4)
Supplement: Supplementary file 4 — Source data Fig. 2 [file 44319_2025_488_MOESM4_ESM.zip]

Archive with 15 entries (11 files):
- Figure 2/
- Figure 2/2A/
- Figure 2/2A/M. bovis BCG.tiff
- Figure 2/2A/M. smegmatis.tiff
- Figure 2/2A/M. tuberculosis H37Ra.tiff
- Figure 2/2B/
- Figure 2/2B/M. bovis BCG -2.tiff
- Figure 2/2B/M. bovis BCG-1.tiff
- Figure 2/2B/M. smegmatis -1.tiff
- Figure 2/2B/M. smegmatis -2.tiff
- Figure 2/2B/README.tif
- Figure 2/2C/
- Figure 2/2C/M. tuberculosis H37Ra 2days.tiff
- Figure 2/2C/M. tuberculosis H37Ra 4days.tiff
- Figure 2/2C/README.tif
