# Supplementary material for: A conserved phage phosphoesterase enables evasion of bacterial antiviral immunity
Source: EMBO Rep. 2025 May 29;26(14):3594–613. doi: 10.1038/s44319-025-00488-4 (PMC12287305; doi:10.1038/s44319-025-00488-4)
Supplement: Supplementary file 5 — Source data Fig. 3 [file 44319_2025_488_MOESM5_ESM.zip]

Archive with 9 entries (4 files):
- Figure 3/
- Figure 3/3A/
- Figure 3/3A/Adsorption rate of phage.xlsx
- Figure 3/3B/
- Figure 3/3B/Gene expression of A10ZJ24 WT.xlsx
- Figure 3/3C/
- Figure 3/3C/Gene expression of A10ZJ24 Δgp48.xlsx
- Figure 3/3D/
- Figure 3/3D/Genome abundance of phage.xlsx
