# Supplementary material for: A conserved phage phosphoesterase enables evasion of bacterial antiviral immunity
Source: EMBO Rep. 2025 May 29;26(14):3594–613. doi: 10.1038/s44319-025-00488-4 (PMC12287305; doi:10.1038/s44319-025-00488-4)
Supplement: Supplementary file 5 — Source data Fig. 3 [file 44319_2025_488_MOESM5_ESM.zip › Figure 3/3A/Adsorption rate of phage.xlsx]

## Sheet: Sheet1
	A10ZJ24 WT			A10ZJ24 Δgp48
Time (min)	Number of plaques
0	120	106	137	87	102	101
30	65	129	97	67	67	69
60	44	74	70	57	37	39
	A10ZJ24 WT			A10ZJ24 Δgp48
Time (min)	Free phage(%)
0	0.991736	0.876033	1.13223	0.9	1.05517	1.04483
30	0.53719	1.06612	0.801653	0.693103	0.693103	0.713793
60	0.363636	0.61157	0.578512	0.589655	0.382759	0.403448
