# Supplementary material for: A conserved phage phosphoesterase enables evasion of bacterial antiviral immunity
Source: EMBO Rep. 2025 May 29;26(14):3594–613. doi: 10.1038/s44319-025-00488-4 (PMC12287305; doi:10.1038/s44319-025-00488-4)
Supplement: Supplementary file 5 — Source data Fig. 3 [file 44319_2025_488_MOESM5_ESM.zip › Figure 3/3B/Gene expression of A10ZJ24 WT.xlsx]

## Sheet: Sheet1
Gene ID	gp31			gp39			gp48			16S rRNA
Time(h)	Group1	Group2	Group3	Group1	Group2	Group3	Group1	Group2	Group3	Group1	Group2	Group3
0	1.55461	0.993041	0.647757	2.3489	1.11803	0.380787	1.00554	1.24046	0.801708	1.03583	0.962195	1.00334
4	0.749084	0.563356	0.636845	16.4917	16.8062	13.4981	112.728	119.045	130.155	1.00658	0.989144	1.00437
8	1.26614	1.06976	0.764611	25.9906	24.6526	20.4057	109.413	114.379	92.3981	0.98007	1.01985	1.00048
12	0.467059	0.601608	0.907215	17.1516	16.0778	18.1204	100.744	80.0383	102.703	0.977071	1.02602	0.997508
