# Supplementary material for: A conserved phage phosphoesterase enables evasion of bacterial antiviral immunity
Source: EMBO Rep. 2025 May 29;26(14):3594–613. doi: 10.1038/s44319-025-00488-4 (PMC12287305; doi:10.1038/s44319-025-00488-4)
Supplement: Supplementary file 5 — Source data Fig. 3 [file 44319_2025_488_MOESM5_ESM.zip › Figure 3/3C/Gene expression of A10ZJ24 Δgp48.xlsx]

## Sheet: Sheet1
Gene ID	gp31			gp39			gp48			16S rRNA
Time(h)	Group1	Group2	Group3	Group1	Group2	Group3	Group1	Group2	Group3	Group1	Group2	Group3
0	1.05541	0.913568	1.03714	1.21999	0.868848	0.943411	0.99417	0.744557	1.35096	1.00441	0.959029	1.03814
4	2.15415	1.73465	1.04807	13.0504	15.1941	7.25275	1.04762	0.20729	1.68634	0.998574	0.971177	1.03115
8	1.87191	1.63951	0.793563	19.9576	14.6283	8.13185	0.0628084	0.859088	0.933314	0.962151	1.01768	1.02129
12	0.98025	1.06158	1.28853	13.5665	10.1563	9.49362	2.15973	2.49122	0.489798	1.01086	1.01702	0.972702
