# Supplementary material for: A conserved phage phosphoesterase enables evasion of bacterial antiviral immunity
Source: EMBO Rep. 2025 May 29;26(14):3594–613. doi: 10.1038/s44319-025-00488-4 (PMC12287305; doi:10.1038/s44319-025-00488-4)
Supplement: Supplementary file 5 — Source data Fig. 3 [file 44319_2025_488_MOESM5_ESM.zip › Figure 3/3D/Genome abundance of phage.xlsx]

## Sheet: Sheet1
	A10ZJ24 WT						A10ZJ24 Δgp48
Binding site of primer	cos site			16S rRNA			cos site			16S rRNA
Time(h)	Group1	Group2	Group3	Group1	Group2	Group3	Group1	Group2	Group3	Group1	Group2	Group3
0	1.14739	1.04945	0.830478	0.963243	1.1772	0.881886	0.915802	1.01587	1.07488	1.02439	0.971206	1.00513
12	1.65454	2.08602	2.49911	0.977697	1.07924	0.947716	0.410853	0.523048	0.493877	0.99703	1.08005	0.928644
18	3.46675	3.39968	3.11654	1.06406	1.05403	0.891622	0.297311	0.331056	0.421835	0.954594	0.97859	1.07048
24	1.28801	1.45466	1.03615	0.93505	1.05784	1.01099	0.335288	0.321543	0.3294	0.993036	1.0201	0.987174
