# Supplementary material for: A conserved phage phosphoesterase enables evasion of bacterial antiviral immunity
Source: EMBO Rep. 2025 May 29;26(14):3594–613. doi: 10.1038/s44319-025-00488-4 (PMC12287305; doi:10.1038/s44319-025-00488-4)
Supplement: Supplementary file 6 — Source data Fig. 4 [file 44319_2025_488_MOESM6_ESM.zip]

Archive with 13 entries (9 files):
- Figure 4/
- Figure 4/4B/
- Figure 4/4B/M. smegmatis.tiff
- Figure 4/4B/M. tuberculosis H37Ra-1.tiff
- Figure 4/4B/M. tuberculosis H37Ra-2.tiff
- Figure 4/4B/README.tif
- Figure 4/4C/
- Figure 4/4C/M. smegmatis.tiff
- Figure 4/4C/M. tuberculosis H37Ra-1.tiff
- Figure 4/4C/M. tuberculosis H37Ra-2.tiff
- Figure 4/4C/README.tif
- Figure 4/4D/
- Figure 4/4D/Phosphoesterase activity of Gp48.xlsx
