# Supplementary material for: A conserved phage phosphoesterase enables evasion of bacterial antiviral immunity
Source: EMBO Rep. 2025 May 29;26(14):3594–613. doi: 10.1038/s44319-025-00488-4 (PMC12287305; doi:10.1038/s44319-025-00488-4)
Supplement: Supplementary file 6 — Source data Fig. 4 [file 44319_2025_488_MOESM6_ESM.zip › Figure 4/4D/Phosphoesterase activity of Gp48.xlsx]

## Sheet: Sheet1
OD405	Phosphomonoesterase activity			Phosphodiesterase activity
	Group1	Group2	Group3	Group1	Group2	Group3
NC	0.2747	0.2778	0.279	0.1667	0.1627	0.1616
SAP	3.2305	3.2601	3.2095	0.1811	0.1996	0.1876
A10ZJ24 MPE	0.3174	0.3295	0.3157	1.2282	1.2239	1.2272
A10ZJ24 MPE (D10G)	0.2781	0.2741	0.2754	0.1836	0.1803	0.1882
Relative activity	Phosphomonoesterase activity			Phosphodiesterase activity
	Group1	Group2	Group3	Group1	Group2	Group3
NC	-0.0564455	0.0144928	0.0419527	0.00285419	-0.000909576	-0.00194461
SAP	67.582	68.2593	67.1014	0.0164037	0.0338111	0.0225198
A10ZJ24 MPE	0.920671	1.19756	0.88177	1.00166	0.997616	1.00072
A10ZJ24 MPE (D10G)	0.0213577	-0.0701754	-0.0404272	0.0187561	0.015651	0.0230844
