# Supplementary material for: A conserved phage phosphoesterase enables evasion of bacterial antiviral immunity
Source: EMBO Rep. 2025 May 29;26(14):3594–613. doi: 10.1038/s44319-025-00488-4 (PMC12287305; doi:10.1038/s44319-025-00488-4)
Supplement: Supplementary file 7 — Source data Fig. 5 [file 44319_2025_488_MOESM7_ESM.zip]

Archive with 19 entries (14 files):
- Figure 5/
- Figure 5/5A/
- Figure 5/5A/Mra-pJR962 with ATc induction.tiff
- Figure 5/5A/Mra-pJR962 without ATc induction.tiff
- Figure 5/5A/Mra-pJR962-gp48 with ATc induction.tiff
- Figure 5/5A/Mra-pJR962-gp48 without ATc induction.tiff
- Figure 5/5B/
- Figure 5/5B/Growth curve of Recombinant strains.xlsx
- Figure 5/5C/
- Figure 5/5C/Genome abundance of recombinant strains.xlsx
- Figure 5/5C/README.tif
- Figure 5/5C/With ATc induction.tif
- Figure 5/5C/Without ATc induction.tif
- Figure 5/5D/
- Figure 5/5D/Bacterial genome.tif
- Figure 5/5D/Linear DNA.tif
- Figure 5/5D/Phage genome.tif
- Figure 5/5D/Plasmid.tif
- Figure 5/5D/README.tif
