# Supplementary material for: A conserved phage phosphoesterase enables evasion of bacterial antiviral immunity
Source: EMBO Rep. 2025 May 29;26(14):3594–613. doi: 10.1038/s44319-025-00488-4 (PMC12287305; doi:10.1038/s44319-025-00488-4)
Supplement: Supplementary file 7 — Source data Fig. 5 [file 44319_2025_488_MOESM7_ESM.zip › Figure 5/5B/Growth curve of Recombinant strains.xlsx]

## Sheet: Sheet1
OD600	NC (-ATc)			NC（+ATc)			Gp48 (-ATc)			Gp48（+ATc)			D10G (-ATc)			D10G（+ATc)			D41V (-ATc)			D41V（+ATc)			A113E (-ATc)			A113E（+ATc)			H175D (-ATc)			H175D（+ATc)
Time (day)	Group1	Group2	Group3	Group1	Group2	Group3	Group1	Group2	Group3	Group1	Group2	Group3	Group1	Group2	Group3	Group1	Group2	Group3	Group1	Group2	Group3	Group1	Group2	Group3	Group1	Group2	Group3	Group1	Group2	Group3	Group1	Group2	Group3	Group1	Group2	Group3
0	0.2	0.2	0.2	0.2	0.2	0.2	0.2	0.2	0.2	0.2	0.2	0.2	0.2	0.2	0.2	0.2	0.2	0.2	0.2	0.2	0.2	0.2	0.2	0.2	0.2	0.2	0.2	0.2	0.2	0.2	0.2	0.2	0.2	0.2	0.2	0.2
1	0.392	0.3948	0.4185	0.3918	0.3818	0.4145	0.4076	0.3835	0.3874	0.2598	0.2666	0.2741	0.3791	0.3702	0.371	0.3612	0.3676	0.4086	0.3837	0.3735	0.3787	0.3729	0.3783	0.3923	0.3357	0.3383	0.3789	0.2518	0.2637	0.2659	0.402	0.3841	0.38	0.3782	0.387	0.3494
2	0.6788	0.6494	0.6265	0.6502	0.6098	0.6629	0.6242	0.6352	0.6171	0.294	0.2616	0.2914	0.594	0.5686	0.5723	0.5835	0.5862	0.5572	0.5855	0.5553	0.5639	0.5522	0.5464	0.5922	0.537	0.5259	0.5311	0.2527	0.2406	0.2533	0.5472	0.5749	0.5826	0.5977	0.5852	0.5788
3	0.98205	1.0532	0.9205	0.9368	0.9525	0.9042	0.8581	0.8785	0.9059	0.2547	0.2929	0.2732	0.8863	0.899	0.9306	0.8734	0.8878	0.8227	0.8218	0.8768	0.8657	0.8315	0.835	0.7704	0.8637	0.8855	0.9008	0.2147	0.2507	0.2334	0.8509	0.9109	0.8877	0.7991	0.865	0.7903
4	1.2566	1.2237	1.2651	1.236	1.2362	1.2642	1.2439	1.2923	1.2849	0.2685	0.3601	0.2928	1.3438	1.2528	1.2079	1.1591	1.0562	1.1285	1.0866	1.1153	1.1202	1.0942	1.0968	1.119	1.0706	1.123	1.0408	0.1911	0.2028	0.2187	1.2439	1.2166	1.2066	1.1787	1.2169	1.2045
5	1.5816	1.6013	1.6164	1.506	1.5377	1.5351	1.5555	1.5236	1.5604	0.2785	0.2646	0.2988	1.5722	1.5874	1.5606	1.4668	1.3916	1.4409	1.4162	1.4378	1.3949	1.3389	1.3594	1.3756	1.3629	1.3721	1.2929	0.1708	0.1769	0.1883	1.5733	1.5346	1.5509	1.4951	1.4896	1.444
