# Supplementary material for: A conserved phage phosphoesterase enables evasion of bacterial antiviral immunity
Source: EMBO Rep. 2025 May 29;26(14):3594–613. doi: 10.1038/s44319-025-00488-4 (PMC12287305; doi:10.1038/s44319-025-00488-4)
Supplement: Supplementary file 7 — Source data Fig. 5 [file 44319_2025_488_MOESM7_ESM.zip › Figure 5/5C/Genome abundance of recombinant strains.xlsx]

## Sheet: Sheet1
Genome relative abundance
Time(h)	WT/pJR962			pJR962-gp48			pJR962-gp48（D10G）
0	1	1	1	1	1	1	1	1	1
12	0.79	0.94	0.99	0.52	0.62	0.57	1.22	1.06	1.02
18	0.82	0.99	0.95	0.43	0.35	0.32	1.12	1.04	0.97
24	1.2	0.83	0.96	0.14	0.21	0.18	1.17	0.84	0.95
