# Supplementary material for: A conserved phage phosphoesterase enables evasion of bacterial antiviral immunity
Source: EMBO Rep. 2025 May 29;26(14):3594–613. doi: 10.1038/s44319-025-00488-4 (PMC12287305; doi:10.1038/s44319-025-00488-4)
Supplement: Supplementary file 8 — Source data Fig. 6 [file 44319_2025_488_MOESM8_ESM.zip]

Archive with 27 entries (24 files):
- Figure 6/
- Figure 6/6C/
- Figure 6/6C/pJR962 with ATc induction.tiff
- Figure 6/6C/pJR962 without ATc induction.tiff
- Figure 6/6C/pJR962-Mra Csm with ATc induction.tiff
- Figure 6/6C/pJR962-Mra Csm without ATc induction.tiff
- Figure 6/6C/pJR962-Mra IS6110 with ATc induction.tiff
- Figure 6/6C/pJR962-Mra IS6110 without ATc induction.tiff
- Figure 6/6C/pJR962-Mra1649 with ATc induction.tiff
- Figure 6/6C/pJR962-Mra1649 without ATc induction.tiff
- Figure 6/6C/pJR962-Mra1940A with ATc induction.tiff
- Figure 6/6C/pJR962-Mra1940A without ATc induction.tiff
- Figure 6/6C/pJR962-Mra3122 with ATc induction.tiff
- Figure 6/6C/pJR962-Mra3122 without ATc induction.tiff
- Figure 6/6C/README.tif
- Figure 6/6D/
- Figure 6/6D/pLJR965-Mra_1649 with induction.tiff
- Figure 6/6D/pLJR965-Mra_1649 without induction.tiff
- Figure 6/6D/pLJR965-Mra_1940A with induction.tiff
- Figure 6/6D/pLJR965-Mra_1940A without induction.tiff
- Figure 6/6D/pLJR965-Mra_2329A with induction.tiff
- Figure 6/6D/pLJR965-Mra_2329A without induction.tiff
- Figure 6/6D/pLJR965-Mra_3122 with induction.tiff
- Figure 6/6D/pLJR965-Mra_3122 without induction.tiff
- Figure 6/6D/README.tif
- Figure 6/6D/WT-pLJR965 with induction.tiff
- Figure 6/6D/WT-pLJR965 without induction.tiff
