# Supplementary material for: A conserved phage phosphoesterase enables evasion of bacterial antiviral immunity
Source: EMBO Rep. 2025 May 29;26(14):3594–613. doi: 10.1038/s44319-025-00488-4 (PMC12287305; doi:10.1038/s44319-025-00488-4)
Supplement: Supplementary file 9 — Source data Fig. 7 [file 44319_2025_488_MOESM9_ESM.zip]

Archive with 16 entries (13 files):
- Figure 7/
- Figure 7/7A/
- Figure 7/7A/Phage resistance of recombinant M. smegmatis.xlsx
- Figure 7/7B/
- Figure 7/7B/Phage resistance of recombinant M. tuberculosis H37Ra.xlsx
- Figure 7/7B/pJR962-1.tiff
- Figure 7/7B/pJR962-2.tiff
- Figure 7/7B/pJR962-3.tiff
- Figure 7/7B/pJR962-4.tiff
- Figure 7/7B/pJR962-5.tiff
- Figure 7/7B/pJR962-Mra3122-1.tiff
- Figure 7/7B/pJR962-Mra3122-2.tiff
- Figure 7/7B/pJR962-Mra3122-3.tiff
- Figure 7/7B/pJR962-Mra3122-4.tiff
- Figure 7/7B/pJR962-Mra3122-5.tiff
- Figure 7/7B/README.tif
