# Supplementary material for: A conserved phage phosphoesterase enables evasion of bacterial antiviral immunity
Source: EMBO Rep. 2025 May 29;26(14):3594–613. doi: 10.1038/s44319-025-00488-4 (PMC12287305; doi:10.1038/s44319-025-00488-4)
Supplement: Supplementary file 9 — Source data Fig. 7 [file 44319_2025_488_MOESM9_ESM.zip › Figure 7/7A/Phage resistance of recombinant M. smegmatis.xlsx]

## Sheet: Sheet1
	A1GX11	A2GX14	A3HA13	A9GX19	A10ZJ24	A22GX2	C1GX20	F1GS5	G1GX1	I1SN17	K1SX4	K3GX1	K4JX5	K5HA7	K8SD2	L1SN2	L2HB19	P1GX2
pJR962	10^0	10^0	10^0	10^0	10^0	10^0	10^0	10^0	10^0	10^0	10^0	10^0	10^0	10^0	10^0	10^0	10^0	10^0
Mra_1649	10^0	10^0	10^0	10^0	10^2	10^0	10^0	10^0	10^0	10^0	10^0	10^0	10^0	10^1	10^0	10^2	10^0	10^0
Mra_1940A	10^0	10^0	10^0	10^0	10^3	10^0	10^0	10^0	10^0	10^0	10^0	10^1	10^1	10^2	10^0	10^0	10^0	10^0
Mra_2329A	10^0	10^2	10^2	10^0	10^1	10^0	10^0	10^0	10^0	10^0	10^0	10^0	10^0	10^0	10^0	10^2	10^0	10^0
Mra_3122	10^0	10^2	10^2	10^1	10^3	10^0	10^0	10^0	10^0	10^0	10^2	10^1	10^2	10^1	10^0	10^1	10^0	10^0
Mra IS6110	10^0	10^3	10^1	10^0	10^2	10^0	10^0	10^0	10^0	10^0	10^0	10^1	10^0	10^2	10^0	10^0	10^0	10^0
														`
