# Supplementary material for: A conserved phage phosphoesterase enables evasion of bacterial antiviral immunity
Source: EMBO Rep. 2025 May 29;26(14):3594–613. doi: 10.1038/s44319-025-00488-4 (PMC12287305; doi:10.1038/s44319-025-00488-4)
Supplement: Supplementary file 9 — Source data Fig. 7 [file 44319_2025_488_MOESM9_ESM.zip › Figure 7/7B/Phage resistance of recombinant M. tuberculosis H37Ra.xlsx]

## Sheet: Sheet1
	A3HA12	A3JX14	A10ZJ24	K1SX4	K1JS5	K4SD6	K4SN9	K5HA7	K5JX11	K8SD2
pJR962	10^0	10^0	10^0	10^0	10^0	10^0	10^0	10^0	10^0	10^0
Mra_1649	10^0	10^0	10^3	10^0	10^0	10^0	10^0	10^0	10^0	10^0
Mra_1940A	10^1	10^2	10^2	10^0	10^0	10^0	10^0	10^0	10^0	10^0
Mra_3122	10^2	10^3	10^3	10^1	10^1	10^2	10^2	10^2	10^2	10^0
