# Supplementary material for: A conserved phage phosphoesterase enables evasion of bacterial antiviral immunity
Source: EMBO Rep. 2025 May 29;26(14):3594–613. doi: 10.1038/s44319-025-00488-4 (PMC12287305; doi:10.1038/s44319-025-00488-4)
Supplement: Supplementary file 10 — Figure S2-5 Source Data [file 44319_2025_488_MOESM10_ESM.zip]

Archive with 46 entries (33 files):
- Figure S2-S5_Source Data/
- Figure S2-S5_Source Data/Appendix Figure S2/
- Figure S2-S5_Source Data/Appendix Figure S2/S2B/
- Figure S2-S5_Source Data/Appendix Figure S2/S2B/A10ZJ24 Δgp32, Δgp40.tif
- Figure S2-S5_Source Data/Appendix Figure S2/S2B/A10ZJ24 Δgp41, Δgp46, Δgp48, Δgp53.tif
- Figure S2-S5_Source Data/Appendix Figure S2/S2B/README.tif
- Figure S2-S5_Source Data/Appendix Figure S2/S2B/Δgp48.ab1
- Figure S2-S5_Source Data/Appendix Figure S3/
- Figure S2-S5_Source Data/Appendix Figure S3/S3A/
- Figure S2-S5_Source Data/Appendix Figure S3/S3A/Genome abundance of phage.xlsx
- Figure S2-S5_Source Data/Appendix Figure S4/
- Figure S2-S5_Source Data/Appendix Figure S4/S4A/
- Figure S2-S5_Source Data/Appendix Figure S4/S4A/pJR962-A10ZJ24 gp48 (A113E) with ATc induction.tiff
- Figure S2-S5_Source Data/Appendix Figure S4/S4A/pJR962-A10ZJ24 gp48 (A113E) without ATc induction.tiff
- Figure S2-S5_Source Data/Appendix Figure S4/S4A/pJR962-A10ZJ24 gp48 (D10G) with ATc induction.tiff
- Figure S2-S5_Source Data/Appendix Figure S4/S4A/pJR962-A10ZJ24 gp48 (D10G) without ATc induction.tiff
- Figure S2-S5_Source Data/Appendix Figure S4/S4A/pJR962-A10ZJ24 gp48 (D41V) with ATc induction.tiff
- Figure S2-S5_Source Data/Appendix Figure S4/S4A/pJR962-A10ZJ24 gp48 (D41V) without ATc induction.tiff
- Figure S2-S5_Source Data/Appendix Figure S4/S4A/pJR962-A10ZJ24 gp48 (H175D) with ATc induction.tiff
- Figure S2-S5_Source Data/Appendix Figure S4/S4A/pJR962-A10ZJ24 gp48 (H175D) without ATc induction.tiff
- Figure S2-S5_Source Data/Appendix Figure S4/S4A/pJR962-A10ZJ24 gp48 with ATc induction.tiff
- Figure S2-S5_Source Data/Appendix Figure S4/S4A/pJR962-A10ZJ24 gp48 without ATc induction.tiff
- Figure S2-S5_Source Data/Appendix Figure S4/S4A/README.tif
- Figure S2-S5_Source Data/Appendix Figure S4/S4A/WT-PJR962 with ATc induction.tiff
- Figure S2-S5_Source Data/Appendix Figure S4/S4A/WT-pJR962 without ATc induction.tiff
- Figure S2-S5_Source Data/Appendix Figure S4/S4B/
- Figure S2-S5_Source Data/Appendix Figure S4/S4B/Expression and purification of MPE.tif
- Figure S2-S5_Source Data/Appendix Figure S5/
- Figure S2-S5_Source Data/Appendix Figure S5/S5A/
- Figure S2-S5_Source Data/Appendix Figure S5/S5A/Growth curves under the induction of different concentrations of ATc.xlsx
- Figure S2-S5_Source Data/Appendix Figure S5/S5B/
- Figure S2-S5_Source Data/Appendix Figure S5/S5B/In M.smegmatis KatG.tif
- Figure S2-S5_Source Data/Appendix Figure S5/S5B/In M.smegmatis MPE-Flag.tif
- Figure S2-S5_Source Data/Appendix Figure S5/S5B/In M.tuberculosis KatG-1.tif
- Figure S2-S5_Source Data/Appendix Figure S5/S5B/In M.tuberculosis KatG-2.tif
- Figure S2-S5_Source Data/Appendix Figure S5/S5B/In M.tuberculosis MPE-Flag-1.tif
- Figure S2-S5_Source Data/Appendix Figure S5/S5B/In M.tuberculosis MPE-Flag-2.tif
- Figure S2-S5_Source Data/Appendix Figure S5/S5B/README.tif
- Figure S2-S5_Source Data/Appendix Figure S5/S5C/
- Figure S2-S5_Source Data/Appendix Figure S5/S5C/Growth curve of Recombinant strains.xlsx
- Figure S2-S5_Source Data/Appendix Figure S5/S5D/
- Figure S2-S5_Source Data/Appendix Figure S5/S5D/Genome abundance of recombinant strains.xlsx
- Figure S2-S5_Source Data/Appendix Figure S5/S5D/README.tif
- Figure S2-S5_Source Data/Appendix Figure S5/S5D/With ATc induction.tif
- Figure S2-S5_Source Data/Appendix Figure S5/S5D/With Hyg.tif
- Figure S2-S5_Source Data/Appendix Figure S5/S5D/Without ATc induction.tif
