# Supplementary material for: A conserved phage phosphoesterase enables evasion of bacterial antiviral immunity
Source: EMBO Rep. 2025 May 29;26(14):3594–613. doi: 10.1038/s44319-025-00488-4 (PMC12287305; doi:10.1038/s44319-025-00488-4)
Supplement: Supplementary file 10 — Figure S2-5 Source Data [file 44319_2025_488_MOESM10_ESM.zip › Figure S2-S5_Source Data/Appendix Figure S3/S3A/Genome abundance of phage.xlsx]

## Sheet: Sheet1
	A10ZJ24 WT						A10ZJ24 Δgp48
Binding site of primer	cos site			16s rRNA			cos site			16s rRNA
Time(min)	Group1	Group2	Group3	Group1	Group2	Group3	Group1	Group2	Group3	Group1	Group2	Group3
0	1.15962	0.770847	1.11871	1.09416	1.0107	0.904263	1.52646	1.01819	0.643403	0.919486	1.06515	1.02105
40	1.20051	1.25772	1.92422	1.06959	1.01847	0.917982	1.54628	1.19405	1.49373	0.929747	1.0547	1.01978
80	1.43033	1.37523	1.81651	1.03465	1.05925	0.912444	2.94433	2.71784	2.37473	0.888386	1.05111	1.0709
120	2.59253	2.51721	2.65225	0.963882	1.03983	0.997737	1.86002	1.12969	1.84964	0.900837	1.11786	0.993036
