# Supplementary material for: A conserved phage phosphoesterase enables evasion of bacterial antiviral immunity
Source: EMBO Rep. 2025 May 29;26(14):3594–613. doi: 10.1038/s44319-025-00488-4 (PMC12287305; doi:10.1038/s44319-025-00488-4)
Supplement: Supplementary file 10 — Figure S2-5 Source Data [file 44319_2025_488_MOESM10_ESM.zip › Figure S2-S5_Source Data/Appendix Figure S5/S5A/Growth curves under the induction of different concentrations of ATc.xlsx]

## Sheet: Sheet1
In M.smegmatis
Strain	WT/pJR962												pJR962-A10ZJ24 gp48
Concentration of ATC	0 ng			1 ng			10 ng			100 ng			0 ng			1 ng			10 ng			100 ng
Time (hour)	Group1	Group2	Group3	Group1	Group2	Group3	Group1	Group2	Group3	Group1	Group2	Group3	Group1	Group2	Group3	Group1	Group2	Group3	Group1	Group2	Group3	Group1	Group2	Group3
0	0.2	0.2	0.2	0.2	0.2	0.2	0.2	0.2	0.2	0.2	0.2	0.2	0.2	0.2	0.2	0.2	0.2	0.2	0.2	0.2	0.2	0.2	0.2	0.2
4	0.346	0.3168	0.3275	0.316	0.3304	0.3323	0.3152	0.3368	0.3214	0.3243	0.309	0.3183	0.3414	0.3402	0.3464	0.2687	0.273	0.2724	0.244	0.2538	0.239	0.2364	0.2447	0.2608
8	0.6921	0.6683	0.6986	0.6667	0.6747	0.6828	0.6886	0.6701	0.6836	0.6161	0.6497	0.6764	0.8071	0.7444	0.7911	0.3066	0.3301	0.3408	0.2675	0.2638	0.2552	0.2652	0.2632	0.3068
12	1.3797	1.3626	1.3253	1.2994	1.3118	1.2965	1.3335	1.3885	1.3591	1.2587	1.291	1.256	1.3591	1.3825	1.3679	0.324	0.3387	0.3536	0.2561	0.2668	0.2559	0.2549	0.2555	0.2903
16	1.5119	1.5109	1.5174	1.4911	1.5045	1.5005	1.5539	1.5131	1.5102	1.5401	1.5557	1.5748	1.5224	1.5492	1.5401	0.3113	0.3224	0.328	0.2363	0.2561	0.2503	0.2363	0.2541	0.2746
20	1.5764	1.5659	1.5354	1.5348	1.5597	1.5152	1.5619	1.5758	1.5844	1.5027	1.5663	1.5151	1.5189	1.5895	1.5294	0.2995	0.3054	0.3021	0.2298	0.2805	0.2843	0.2938	0.2552	0.2099
In M.tuberculosis
Strain	WT/pJR962												pJR962-A10ZJ24 gp48
Concentration of ATC	0 ng			1 ng			10 ng			100 ng			0 ng			1 ng			10 ng			100 ng
Time (day)	Group1	Group2	Group3	Group1	Group2	Group3	Group1	Group2	Group3	Group1	Group2	Group3	Group1	Group2	Group3	Group1	Group2	Group3	Group1	Group2	Group3	Group1	Group2	Group3
0	0.2	0.2	0.2	0.2	0.2	0.2	0.2	0.2	0.2	0.2	0.2	0.2	0.2	0.2	0.2	0.2	0.2	0.2	0.2	0.2	0.2	0.2	0.2	0.2
1	0.392	0.3948	0.4185	0.3814	0.397	0.3859	0.3526	0.3892	0.3976	0.3918	0.3818	0.4145	0.4076	0.3835	0.3874	0.3951	0.3774	0.3946	0.3231	0.3407	0.3527	0.2598	0.2666	0.2741
2	0.6788	0.6494	0.6265	0.6721	0.685	0.6475	0.6735	0.6475	0.6577	0.6502	0.6098	0.6629	0.6242	0.6352	0.6171	0.5503	0.5316	0.5339	0.42	0.4899	0.4436	0.294	0.2616	0.2914
3	0.98205	1.0532	0.9205	1.0551	0.9751	1.0536	1.0449	1.0281	1.01	0.9368	0.9525	0.9042	0.8581	0.8785	0.9059	0.8791	0.849	0.8426	0.664	0.7329	0.7	0.2547	0.2929	0.2732
4	1.2566	1.2237	1.2651	1.3359	1.301	1.3261	1.3365	1.1767	1.3134	1.236	1.2362	1.2642	1.2439	1.2923	1.2849	1.1958	1.1991	1.1624	0.9526	1.0061	1.0602	0.2685	0.3601	0.2928
5	1.5816	1.6013	1.6164	1.6404	1.5945	1.5981	1.5851	1.5118	1.6326	1.506	1.5377	1.5351	1.5555	1.5236	1.5604	1.5176	1.5262	1.4591	1.3155	1.3213	1.3703	0.2785	0.2646	0.2988
