# Supplementary material for: A conserved phage phosphoesterase enables evasion of bacterial antiviral immunity
Source: EMBO Rep. 2025 May 29;26(14):3594–613. doi: 10.1038/s44319-025-00488-4 (PMC12287305; doi:10.1038/s44319-025-00488-4)
Supplement: Supplementary file 10 — Figure S2-5 Source Data [file 44319_2025_488_MOESM10_ESM.zip › Figure S2-S5_Source Data/Appendix Figure S5/S5C/Growth curve of Recombinant strains.xlsx]

## Sheet: Sheet1
OD600	NC (-ATc)			NC（+ATc)			Gp48 (-ATc)			Gp48（+ATc)			D10G (-ATc)			D10G（+ATc)			D41V (-ATc)			D41V（+ATc)			A113E (-ATc)			A113E（+ATc)			H175D (-ATc)			H175D（+ATc)
Time (hour)	Group1	Group2	Group3	Group1	Group2	Group3	Group1	Group2	Group3	Group1	Group2	Group3	Group1	Group2	Group3	Group1	Group2	Group3	Group1	Group2	Group3	Group1	Group2	Group3	Group1	Group2	Group3	Group1	Group2	Group3	Group1	Group2	Group3	Group1	Group2	Group3
0	0.2	0.2	0.2	0.2	0.2	0.2	0.2	0.2	0.2	0.2	0.2	0.2	0.2	0.2	0.2	0.2	0.2	0.2	0.2	0.2	0.2	0.2	0.2	0.2	0.2	0.2	0.2	0.2	0.2	0.2	0.2	0.2	0.2	0.2	0.2	0.2
4	0.3966	0.3932	0.3809	0.3933	0.3983	0.3928	0.5004	0.508	0.5052	0.3395	0.3222	0.3385	0.4526	0.4565	0.4555	0.4465	0.4231	0.4151	0.3623	0.3503	0.3575	0.354	0.3554	0.3609	0.4728	0.4365	0.4346	0.3417	0.3643	0.3523	0.3841	0.3715	0.3861	0.3832	0.3798	0.3816
8	0.7851	0.7651	0.7743	0.7323	0.7404	0.7439	1.0024	1.0118	1.0263	0.3939	0.3941	0.3955	0.9316	0.9457	0.9269	0.8625	0.891	0.8787	0.7185	0.7445	0.7089	0.6891	0.6706	0.6761	0.9789	0.9167	0.9246	0.3843	0.3988	0.4173	0.7835	0.755	0.7464	0.6996	0.6983	0.6913
12	1.3545	1.3637	1.3432	1.245	1.2209	1.2356	1.4787	1.4977	1.5353	0.4141	0.3905	0.4087	1.4821	1.4362	1.4609	1.4074	1.4183	1.4458	1.2729	1.2122	1.2714	1.1907	1.1855	1.2041	1.4897	1.4805	1.4979	0.43	0.4188	0.4353	1.3091	1.3439	1.239	1.2107	1.2603	1.2435
16	1.6222	1.6037	1.6016	1.6467	1.6653	1.6433	1.5608	1.5466	1.557	0.3789	0.3687	0.3676	1.5538	1.5403	1.547	1.6054	1.5775	1.5936	1.5454	1.5593	1.5586	1.6025	1.6105	1.6129	1.5634	1.5671	1.5605	0.3885	0.3914	0.3901	1.5486	1.5395	1.5485	1.589	1.5877	1.5732
20	1.5091	1.5004	1.5108	1.5577	1.5688	1.5748	1.5396	1.5312	1.5479	0.3317	0.3368	0.3306	1.4953	1.4904	1.5062	1.537	1.5251	1.5237	1.4852	1.476	1.5094	1.5503	1.5673	1.5883	1.5418	1.4898	1.4952	0.3532	0.358	0.3555	1.4812	1.492	1.4945	1.5108	1.5272	1.5635
