# Supplementary material for: A conserved phage phosphoesterase enables evasion of bacterial antiviral immunity
Source: EMBO Rep. 2025 May 29;26(14):3594–613. doi: 10.1038/s44319-025-00488-4 (PMC12287305; doi:10.1038/s44319-025-00488-4)
Supplement: Supplementary file 10 — Figure S2-5 Source Data [file 44319_2025_488_MOESM10_ESM.zip › Figure S2-S5_Source Data/Appendix Figure S5/S5D/Genome abundance of recombinant strains.xlsx]

## Sheet: Sheet1
Genome relative abundance
Time(min)	WT/pJR962			pJR962-gp48			pJR962-gp48（D10G）			WT/pJR962 (Hyg)
0	1	1	1	1	1	1	1	1	1	1	1	1
120	1.18	1.2	0.97	0.75	0.73	0.8	1.16	1.08	1.04	0.9	0.88	0.83
150	1.3	1.05	1.12	0.2	0.12	0.17	0.93	1.02	0.97	0.92	0.87	0.95
180	1.3	1.08	1.03	0.03	0.01	0.07	0.79	0.96	0.92	0.96	0.9	1.02
