# Supplementary material for: A conserved phage phosphoesterase enables evasion of bacterial antiviral immunity
Source: EMBO Rep. 2025 May 29;26(14):3594–613. doi: 10.1038/s44319-025-00488-4 (PMC12287305; doi:10.1038/s44319-025-00488-4)
Supplement: Supplementary file 11 — Figure S6 Source Data [file 44319_2025_488_MOESM11_ESM.zip]

Archive with 41 entries (38 files):
- Appendix Figure S6/
- Appendix Figure S6/S6A/
- Appendix Figure S6/S6A/pJR962-Mra Csm with ATc induction.tiff
- Appendix Figure S6/S6A/pJR962-Mra Csm without ATc induction.tiff
- Appendix Figure S6/S6A/pJR962-Mra IS6110 with ATc induction.tiff
- Appendix Figure S6/S6A/pJR962-Mra IS6110 without ATc induction.tiff
- Appendix Figure S6/S6A/pJR962-Mra_0950 with ATc induction.tiff
- Appendix Figure S6/S6A/pJR962-Mra_0950 without ATc induction.tiff
- Appendix Figure S6/S6A/pJR962-Mra_1125 with ATc induction.tiff
- Appendix Figure S6/S6A/pJR962-Mra_1125 without ATc induction.tiff
- Appendix Figure S6/S6A/pJR962-Mra_1160 with ATc induction.tiff
- Appendix Figure S6/S6A/pJR962-Mra_1160 without ATc induction.tiff
- Appendix Figure S6/S6A/pJR962-Mra_1598A with ATc induction.tiff
- Appendix Figure S6/S6A/pJR962-Mra_1598A without ATc induction.tiff
- Appendix Figure S6/S6A/pJR962-Mra_1649 with ATc induction.tiff
- Appendix Figure S6/S6A/pJR962-Mra_1649 without ATc induction.tiff
- Appendix Figure S6/S6A/pJR962-Mra_1685 with ATc induction.tiff
- Appendix Figure S6/S6A/pJR962-Mra_1685 without ATc induction.tiff
- Appendix Figure S6/S6A/pJR962-Mra_1940A with ATc induction.tiff
- Appendix Figure S6/S6A/pJR962-Mra_1940A without ATc induction.tiff
- Appendix Figure S6/S6A/pJR962-Mra_1960 with ATc induction.tiff
- Appendix Figure S6/S6A/pJR962-Mra_1960 without ATc induction.tiff
- Appendix Figure S6/S6A/pJR962-Mra_2329A with ATc induction.tiff
- Appendix Figure S6/S6A/pJR962-Mra_2329A without ATc induction.tiff
- Appendix Figure S6/S6A/pJR962-Mra_2459 with ATc induction.tiff
- Appendix Figure S6/S6A/pJR962-Mra_2459 without ATc induction.tiff
- Appendix Figure S6/S6A/pJR962-Mra_2538 with ATc induction.tiff
- Appendix Figure S6/S6A/pJR962-Mra_2538 without ATc induction.tiff
- Appendix Figure S6/S6A/pJR962-Mra_3122 with ATc induction.tiff
- Appendix Figure S6/S6A/pJR962-Mra_3122 without ATc induction.tiff
- Appendix Figure S6/S6A/pJR962-Mra_3464 with ATc induction.tiff
- Appendix Figure S6/S6A/pJR962-Mra_3464 without ATc induction.tiff
- Appendix Figure S6/S6A/pJR962-Mra_3701 with ATc induction.tiff
- Appendix Figure S6/S6A/pJR962-Mra_3701 without ATc induction.tiff
- Appendix Figure S6/S6A/README-1.tif
- Appendix Figure S6/S6A/README-2.tif
- Appendix Figure S6/S6A/README-3.tif
- Appendix Figure S6/S6A/WT-pJR962 with ATc induction.tiff
- Appendix Figure S6/S6A/WT-pJR962 without ATc induction.tiff
- Appendix Figure S6/S6B/
- Appendix Figure S6/S6B/Expression of anti-phage gene.xlsx
