# Supplementary material for: A conserved phage phosphoesterase enables evasion of bacterial antiviral immunity
Source: EMBO Rep. 2025 May 29;26(14):3594–613. doi: 10.1038/s44319-025-00488-4 (PMC12287305; doi:10.1038/s44319-025-00488-4)
Supplement: Supplementary file 11 — Figure S6 Source Data [file 44319_2025_488_MOESM11_ESM.zip › Appendix Figure S6/S6B/Expression of anti-phage gene.xlsx]

## Sheet: Sheet1
	With A10ZJ24 WT infection						With A10ZJ24 Δgp48 infection
Time(h)	0			10			0			10
Gene ID	Group1	Group2	Group3	Group1	Group2	Group3	Group1	Group2	Group3	Group1	Group2	Group3
Mra_1649	0.740852	1.05862	1.27505	0.924282	1.74831	1.12617	0.961954	1.21573	0.855086	2.01682	2.5973	1.99831
Mra_1940A	0.981189	0.970554	1.05009	0.804146	0.736695	0.688934	0.90824	1.00397	1.09667	1.34214	1.52352	1.31358
Mra_2329A	0.955437	1.01375	1.03245	0.461029	0.459441	0.45907	1.00682	0.989206	1.00407	3.07966	3.36438	3.52354
Mra_3122	1.06082	0.903387	1.04348	0.702852	0.715135	0.685194	0.976223	1.06175	0.964784	2.32564	2.18068	2.18565
16s rRNA	1.11428	0.82484	1.08802	0.952905	0.991686	1.05822	0.997169	0.998426	1.00442	1.06592	0.979817	0.957479
