# Supplementary material for: A conserved phage phosphoesterase enables evasion of bacterial antiviral immunity
Source: EMBO Rep. 2025 May 29;26(14):3594–613. doi: 10.1038/s44319-025-00488-4 (PMC12287305; doi:10.1038/s44319-025-00488-4)
Supplement: Supplementary file 12 — Figure S7 Source Data [file 44319_2025_488_MOESM12_ESM.zip]

Archive with 66 entries (63 files):
- Appendix Figure S7/
- Appendix Figure S7/S7A/
- Appendix Figure S7/S7A/pJR962-1 with ATc induction.tiff
- Appendix Figure S7/S7A/pJR962-1 without ATc induction.tiff
- Appendix Figure S7/S7A/pJR962-2 with ATc induction.tiff
- Appendix Figure S7/S7A/pJR962-2 without ATc induction.tiff
- Appendix Figure S7/S7A/pJR962-3 with ATc induction.tiff
- Appendix Figure S7/S7A/pJR962-3 without ATc induction.tiff
- Appendix Figure S7/S7A/pJR962-4 with ATc induction.tiff
- Appendix Figure S7/S7A/pJR962-4 without ATc induction.tiff
- Appendix Figure S7/S7A/pJR962-Mra IS6110-1 with ATc induction.tiff
- Appendix Figure S7/S7A/pJR962-Mra IS6110-1 without ATc induction.tiff
- Appendix Figure S7/S7A/pJR962-Mra IS6110-2 with ATc induction.tiff
- Appendix Figure S7/S7A/pJR962-Mra IS6110-2 without ATc induction.tiff
- Appendix Figure S7/S7A/pJR962-Mra IS6110-3 with ATc induction.tiff
- Appendix Figure S7/S7A/pJR962-Mra IS6110-3 without ATc induction.tiff
- Appendix Figure S7/S7A/pJR962-Mra_1649-1 with ATc induction.tiff
- Appendix Figure S7/S7A/pJR962-Mra_1649-1 without ATc induction.tiff
- Appendix Figure S7/S7A/pJR962-Mra_1649-2 with ATc induction.tiff
- Appendix Figure S7/S7A/pJR962-Mra_1649-2 without ATc induction.tiff
- Appendix Figure S7/S7A/pJR962-Mra_1940-1 with ATc induction.tiff
- Appendix Figure S7/S7A/pJR962-Mra_1940A-1 without ATc induction.tiff
- Appendix Figure S7/S7A/pJR962-Mra_2329A-1 with ATc induction.tiff
- Appendix Figure S7/S7A/pJR962-Mra_2329A-1 without ATc induction.tiff
- Appendix Figure S7/S7A/pJR962-Mra_2329A-2 with ATc induction.tiff
- Appendix Figure S7/S7A/pJR962-Mra_2329A-2 without ATc induction.tiff
- Appendix Figure S7/S7A/pJR962-Mra_3122-1 with ATc induction.tiff
- Appendix Figure S7/S7A/pJR962-Mra_3122-1 without ATc induction.tiff
- Appendix Figure S7/S7A/pJR962-Mra_3122-2 with ATc induction.tiff
- Appendix Figure S7/S7A/pJR962-Mra_3122-2 without ATc induction.tiff
- Appendix Figure S7/S7A/pJR962-Mra_3122-3 with ATc induction.tiff
- Appendix Figure S7/S7A/pJR962-Mra_3122-3 without ATc induction.tiff
- Appendix Figure S7/S7A/pJR962-Mra_3122-4 with ATc induction.tiff
- Appendix Figure S7/S7A/pJR962-Mra_3122-4 without ATc induction.tiff
- Appendix Figure S7/S7A/README-1.tif
- Appendix Figure S7/S7A/README-2.tif
- Appendix Figure S7/S7A/README-3.tif
- Appendix Figure S7/S7A/README-4.tif
- Appendix Figure S7/S7B/
- Appendix Figure S7/S7B/pJR962-1 with ATc induction.tiff
- Appendix Figure S7/S7B/pJR962-1 without ATc induction.tiff
- Appendix Figure S7/S7B/pJR962-2 with ATc induction.tiff
- Appendix Figure S7/S7B/pJR962-2 without ATc induction.tiff
- Appendix Figure S7/S7B/pJR962-3 with ATc induction.tiff
- Appendix Figure S7/S7B/pJR962-3 without ATc induction.tiff
- Appendix Figure S7/S7B/pJR962-4 with ATc induction.tiff
- Appendix Figure S7/S7B/pJR962-4 without ATc induction.tiff
- Appendix Figure S7/S7B/pJR962-5 with ATc induction.tiff
- Appendix Figure S7/S7B/pJR962-5 without ATc induction.tiff
- Appendix Figure S7/S7B/pJR962-Mra_1940A-1 with ATc induction.tiff
- Appendix Figure S7/S7B/pJR962-Mra_1940A-1 without ATc induction.tiff
- Appendix Figure S7/S7B/pJR962-Mra_1940A-2 with ATc induction.tiff
- Appendix Figure S7/S7B/pJR962-Mra_1940A-2 without ATc induction.tiff
- Appendix Figure S7/S7B/pJR962-Mra_3122-1 with ATc induction.tiff
- Appendix Figure S7/S7B/pJR962-Mra_3122-1 without ATc induction.tiff
- Appendix Figure S7/S7B/pJR962-Mra_3122-2 with ATc induction.tiff
- Appendix Figure S7/S7B/pJR962-Mra_3122-2 without ATc induction.tiff
- Appendix Figure S7/S7B/pJR962-Mra_3122-3 with ATc induction.tiff
- Appendix Figure S7/S7B/pJR962-Mra_3122-3 without ATc induction.tiff
- Appendix Figure S7/S7B/pJR962-Mra_3122-4 with ATc induction.tiff
- Appendix Figure S7/S7B/pJR962-Mra_3122-4 without ATc induction.tiff
- Appendix Figure S7/S7B/pJR962-Mra_3122-5 with ATc induction.tiff
- Appendix Figure S7/S7B/pJR962-Mra_3122-5 without ATc induction.tiff
- Appendix Figure S7/S7B/README-1.tif
- Appendix Figure S7/S7B/README-2.tif
- Appendix Figure S7/S7B/README_3.tif
